# Supplementary material for: QAC Resistance Genes in ESBL-Producing E. coli Isolated from Patients with Lower Respiratory Tract Infections in the Central Slovenia Region—A 21-Year Survey
Source: Trop Med Infect Dis. 2023 May 12;8(5):273. doi: 10.3390/tropicalmed8050273 (PMC10221947; doi:10.3390/tropicalmed8050273)
Supplement: Supplementary file 1 [file tropicalmed-08-00273-s001.zip]

Archive with 1 entries (1 files):
- tropicalmed-2389849-supplementary.xlsx
