# Supplementary material for: QAC Resistance Genes in ESBL-Producing E. coli Isolated from Patients with Lower Respiratory Tract Infections in the Central Slovenia Region—A 21-Year Survey
Source: Trop Med Infect Dis. 2023 May 12;8(5):273. doi: 10.3390/tropicalmed8050273 (PMC10221947; doi:10.3390/tropicalmed8050273)
Supplement: Supplementary file 1 [file tropicalmed-08-00273-s001.zip › tropicalmed-2389849-supplementary.xlsx]

## Sheet: Table S1. Raw data
	Suppl. Table 1. Research raw data.
Number of analyzed isolates	Working number of isolate	Year of isolation	ST131	non-ST131	oqxA	oqxB	qacEΔ1	qacE	qacF/H/I	qacG	emrE	mdfA	sugE (c)	sugE (p)	ydgE	ydgF	QAC resistance genes number	int1	int2	int3
1	1	2002	0	1	0	0	1	0	0	0	1	1	1	0	1	1	6	0	0	0
2	2	2002	0	1	0	0	0	0	0	0	0	1	1	0	1	1	4	0	0	0
3	3	2002	0	1	0	0	1	0	0	0	1	1	1	0	1	1	6	0	0	0
4	4	2002	0	1	0	0	1	0	0	0	1	1	1	0	1	1	6	0	0	0
5	5	2002	0	1	0	0	1	0	0	0	1	1	1	0	1	1	6	0	0	0
6	6	2003	0	1	0	0	1	0	0	0	1	1	1	0	1	1	6	0	0	0
7	7	2003	0	1	0	0	1	0	0	0	1	1	1	0	1	1	6	0	0	0
8	8	2003	0	1	0	0	1	0	0	0	1	1	1	0	1	1	6	0	0	0
9	9	2003	0	1	0	0	1	0	0	0	1	1	1	0	1	1	6	0	0	0
10	10	2003	0	1	0	0	1	0	0	0	1	1	1	0	1	1	6	0	0	0
11	11	2003	0	1	0	0	1	0	0	0	1	1	1	0	1	1	6	0	0	0
12	12	2003	0	1	0	0	1	0	0	0	1	1	1	0	1	1	6	0	0	0
13	13	2003	0	1	0	0	0	0	0	0	1	1	1	0	1	1	5	0	0	0
14	14	2004	0	1	0	0	0	0	0	0	1	1	1	0	1	1	5	0	0	0
15	16	2005	1	0	0	0	1	0	0	0	1	1	1	0	1	1	6	0	0	0
16	17	2005	0	1	0	0	0	0	0	0	0	1	1	0	1	1	4	0	0	0
17	18	2005	0	1	0	0	1	0	0	0	1	1	1	0	1	1	6	1	0	0
18	19	2006	1	0	0	0	1	0	0	0	1	1	1	0	1	1	6	1	0	0
19	20	2006	1	0	0	0	1	0	0	0	1	1	1	0	1	1	6	1	0	0
20	21	2006	0	1	0	0	1	0	0	0	1	1	1	0	1	1	6	0	0	0
21	22	2006	0	1	0	0	0	0	0	0	1	1	0	0	1	1	4	0	0	0
22	23	2006	0	1	0	0	1	0	0	0	1	1	0	0	1	1	5	0	0	0
23	24	2006	1	0	0	0	1	0	0	0	1	1	0	0	1	1	5	0	0	0
24	25	2006	1	0	0	0	1	0	0	0	1	1	1	0	1	1	6	0	0	0
25	26	2006	0	1	0	0	1	0	0	0	1	1	1	0	1	1	6	0	0	0
26	27	2006	0	1	0	0	1	0	0	0	0	1	1	0	1	1	5	0	0	0
27	28	2006	0	1	0	0	0	0	0	0	1	1	1	0	1	1	5	0	0	0
28	30	2006	0	1	0	0	1	0	0	0	0	1	1	0	1	1	5	0	0	0
29	38	2007	1	0	0	0	1	0	0	0	1	1	1	0	1	1	6	0	0	0
30	39	2007	1	0	0	0	0	0	0	0	1	1	1	0	1	1	5	0	0	0
31	40	2007	1	0	0	0	0	0	0	0	1	1	1	0	1	1	5	0	0	0
32	41	2007	1	0	0	0	0	0	0	0	1	1	1	0	1	1	5	0	0	0
33	42	2007	0	1	0	0	0	0	0	0	1	1	1	0	1	1	5	0	0	0
34	43	2007	0	1	0	0	1	0	0	0	1	1	1	0	1	1	6	0	0	0
35	44	2007	0	1	0	0	1	0	0	0	0	1	1	0	1	1	5	0	0	0
36	45	2007	0	1	0	0	1	0	0	0	0	1	1	0	1	1	5	0	0	0
37	46	2007	1	0	0	0	1	0	0	0	1	1	1	0	1	1	6	0	0	0
38	47	2007	1	0	0	0	0	0	0	0	1	1	1	0	1	1	5	0	0	0
39	48	2007	1	0	0	0	1	0	0	0	1	1	1	0	1	1	6	0	0	0
40	49	2007	1	0	0	0	0	0	0	0	1	1	1	0	1	1	5	0	0	0
41	50	2007	1	0	0	0	1	0	0	0	1	1	1	0	1	1	6	0	0	0
42	51	2007	0	1	0	0	0	0	0	0	1	1	1	0	1	1	5	0	0	0
43	52	2007	1	0	0	0	1	0	0	0	1	1	1	0	1	1	6	0	0	0
44	53	2008	0	1	0	0	1	0	0	0	1	1	1	0	1	1	6	0	0	0
45	54	2008	1	0	0	0	1	0	0	0	1	1	1	0	1	1	6	0	0	0
46	55	2008	0	1	0	0	1	0	0	0	1	1	1	0	1	1	6	0	0	0
47	56	2008	1	0	0	0	1	0	0	0	1	1	1	0	1	1	6	0	0	0
48	57	2008	1	0	0	0	1	0	0	0	1	1	1	0	1	1	6	0	0	0
49	58	2008	1	0	0	0	0	0	0	0	1	1	1	0	1	1	5	0	0	0
50	60	2008	1	0	0	0	0	0	0	0	1	1	1	0	1	1	5	0	0	0
51	61	2008	1	0	0	0	1	0	0	0	1	1	1	0	1	1	6	0	0	0
52	62	2008	1	0	0	0	1	0	0	0	1	1	1	0	1	1	6	0	0	0
53	63	2008	1	0	0	0	1	0	0	0	1	1	1	0	1	1	6	0	0	0
54	64	2008	0	1	0	0	1	0	0	0	0	1	1	0	1	1	5	0	0	0
55	65	2008	1	0	0	0	1	0	0	0	1	1	1	0	1	1	6	1	0	0
56	66	2008	1	0	0	0	0	0	0	0	1	1	1	0	1	1	5	0	0	0
57	67	2008	0	1	0	0	1	0	0	0	1	1	1	0	1	1	6	1	0	0
58	68	2008	1	0	0	0	0	0	0	0	1	1	1	0	1	1	5	0	0	0
59	69	2008	0	1	0	0	1	0	0	0	1	1	1	0	1	1	6	1	0	0
60	70	2008	0	1	0	0	0	0	0	0	0	1	1	0	1	1	4	0	0	0
61	71	2008	0	1	0	0	1	0	0	0	1	1	1	0	1	1	6	1	0	0
62	72	2008	1	0	0	0	1	0	0	0	1	1	1	0	1	1	6	1	0	0
63	73	2008	0	1	0	0	0	0	0	0	0	1	1	0	1	1	4	0	0	0
64	74	2008	0	1	0	0	0	0	0	0	1	1	1	0	1	1	5	0	0	0
65	75	2008	1	0	0	0	1	0	0	0	1	1	1	0	1	1	6	0	0	0
66	76	2008	1	0	0	0	1	0	0	0	1	1	1	0	1	1	6	0	0	0
67	77	2008	0	1	0	0	0	0	0	0	1	1	1	0	1	1	5	0	0	0
68	78	2008	1	0	0	0	0	0	0	0	1	1	1	0	1	1	5	0	0	0
69	79	2008	1	0	0	0	0	0	0	0	0	1	1	0	1	1	4	0	0	0
70	81	2008	1	0	0	0	1	0	0	0	1	1	1	0	1	1	6	0	0	0
71	82	2008	1	0	0	0	1	0	0	0	1	1	1	0	1	1	6	0	0	0
72	83	2008	0	1	0	0	1	0	0	0	0	1	1	0	1	1	5	1	0	0
73	84	2008	0	1	0	0	0	0	0	0	1	1	1	0	1	1	5	0	0	0
74	85	2009	1	0	0	0	1	0	0	0	1	1	1	0	1	1	6	0	0	0
75	86	2009	0	1	0	0	0	0	0	0	1	1	1	0	1	1	5	0	0	0
76	88	2009	1	0	0	0	1	0	0	0	1	1	1	0	1	1	6	1	0	0
77	89	2009	1	0	0	0	1	0	0	0	1	1	1	0	1	1	6	1	0	0
78	90	2009	1	0	0	0	1	0	0	0	1	1	1	0	1	1	6	0	0	0
79	91	2009	0	1	0	0	1	0	0	0	0	1	1	0	1	1	5	1	0	0
80	94	2009	1	0	0	0	1	0	0	0	1	1	1	0	1	1	6	1	0	0
81	96	2009	0	1	0	0	0	0	0	0	1	1	0	0	1	1	4	1	0	0
82	97	2009	1	0	0	0	1	0	0	0	1	1	1	0	1	1	6	0	0	0
83	98	2009	1	0	0	0	1	0	0	0	1	1	1	0	1	1	6	1	0	0
84	99	2009	1	0	0	0	1	0	0	0	1	1	1	0	1	1	6	1	0	0
85	100	2009	1	0	0	0	0	0	0	0	1	1	0	0	1	1	4	0	0	0
86	101	2009	1	0	0	0	1	0	0	0	1	1	1	0	1	1	6	1	0	0
87	102	2009	1	0	0	0	1	0	0	0	1	1	1	0	1	1	6	0	0	0
88	103	2009	0	1	0	0	0	0	0	0	1	1	1	0	1	1	5	0	0	0
89	104	2009	1	0	0	0	1	0	0	0	1	1	1	0	1	1	6	1	0	0
90	105	2009	1	0	0	0	1	0	0	0	1	1	1	0	1	1	6	0	0	0
91	106	2009	1	0	0	0	0	0	0	0	1	1	1	0	1	1	5	0	0	0
92	107	2009	1	0	0	0	0	0	0	0	1	1	1	0	1	1	5	0	0	0
93	108	2009	1	0	0	0	0	0	0	0	1	1	1	0	1	1	5	0	0	0
94	109	2009	1	0	0	0	1	0	0	0	1	1	1	0	1	1	6	0	0	0
95	110	2009	1	0	0	0	1	0	0	0	1	1	1	0	1	1	6	0	0	0
96	112	2009	0	1	0	0	1	0	0	0	0	1	1	0	1	1	5	0	0	0
97	113	2009	1	0	0	0	0	0	0	0	1	1	1	0	1	1	5	0	0	0
98	114	2009	1	0	0	0	0	0	0	0	1	1	1	0	1	1	5	0	0	0
99	115	2009	1	0	0	0	1	0	0	0	1	1	1	0	1	1	6	1	0	0
100	116	2009	1	0	0	0	1	0	0	0	1	1	1	0	1	1	6	1	0	0
101	117	2009	1	0	0	0	1	0	0	0	1	1	1	0	1	1	6	1	0	0
102	118	2009	1	0	0	0	1	0	0	0	1	1	1	0	1	1	6	1	0	0
103	119	2009	1	0	0	0	0	0	0	0	1	1	1	0	1	1	5	1	0	0
104	120	2009	1	0	0	0	1	0	0	0	1	1	1	0	1	1	6	1	0	0
105	121	2009	1	0	0	0	1	0	0	0	1	1	1	0	1	1	6	0	0	0
106	122	2010	0	1	0	0	0	0	0	0	0	1	1	0	1	1	4	0	0	0
107	123	2010	1	0	0	0	1	0	0	0	1	1	1	0	1	1	6	0	0	0
108	124	2010	1	0	0	0	0	0	0	0	1	1	1	0	1	1	5	0	0	0
109	125	2010	0	1	0	0	0	0	0	0	1	1	1	0	1	1	5	0	0	0
110	126	2010	0	1	0	0	1	0	0	0	1	1	1	0	1	1	6	0	0	0
111	127	2010	1	0	0	0	1	0	0	0	1	1	1	0	1	1	6	0	0	0
112	128	2010	1	0	0	0	1	0	0	0	1	1	1	0	1	1	6	0	0	0
113	129	2010	1	0	0	0	1	0	0	0	1	1	1	0	1	1	6	0	0	0
114	130	2010	0	1	0	0	0	0	0	0	1	1	1	0	1	1	5	0	0	0
115	131	2010	0	1	0	0	1	0	0	0	0	1	1	0	1	1	5	0	0	0
116	132	2010	0	1	0	0	0	0	0	0	1	1	1	0	1	1	5	0	0	0
117	133	2010	0	1	0	0	0	0	0	0	1	1	1	0	1	1	5	0	0	0
118	134	2010	1	0	0	0	1	0	0	0	1	1	1	0	1	1	6	0	0	0
119	135	2010	0	1	0	0	0	0	0	0	0	1	1	0	1	1	4	0	0	0
120	136	2010	0	1	0	0	0	0	0	0	1	1	1	0	1	1	5	0	0	0
121	137	2010	1	0	0	0	1	0	0	0	1	1	1	0	1	1	6	0	0	0
122	139	2010	0	1	0	0	0	0	0	0	0	1	1	0	1	1	4	0	0	0
123	140	2010	1	0	0	0	0	0	0	0	1	1	1	0	1	1	5	0	0	0
124	141	2010	1	0	0	0	1	0	0	0	1	1	1	0	1	1	6	0	0	0
125	142	2010	1	0	0	0	1	0	0	0	1	1	1	0	1	1	6	0	0	0
126	143	2010	1	0	0	0	1	0	0	0	1	1	1	0	1	1	6	0	0	0
127	144	2010	0	1	0	0	0	0	0	0	1	1	1	0	1	1	5	0	0	0
128	146	2010	1	0	0	0	1	0	0	0	1	1	1	0	1	1	6	0	0	0
129	147	2010	0	1	0	0	1	0	0	0	1	1	1	1	1	1	7	1	0	0
130	148	2010	1	0	0	0	0	0	0	0	1	1	1	0	1	1	5	1	0	0
131	149	2010	1	0	0	0	0	0	0	0	1	1	1	0	1	1	5	1	0	0
132	150	2010	0	1	0	0	1	0	0	0	1	1	1	0	1	1	6	1	0	0
133	151	2010	0	1	0	0	1	0	0	0	1	1	1	0	1	1	6	1	0	0
134	152	2010	1	0	0	0	1	0	0	0	1	1	1	0	1	1	6	1	0	0
135	153	2010	0	1	0	0	0	0	0	0	1	1	1	0	1	1	5	1	0	0
136	155	2010	1	0	0	0	0	0	0	0	1	1	1	0	1	1	5	1	0	0
137	156	2010	1	0	0	0	1	0	0	0	1	1	1	0	1	1	6	1	0	0
138	157	2010	1	0	0	0	0	0	0	0	1	1	1	0	1	1	5	1	0	0
139	161	2011	1	0	0	0	0	0	0	0	1	1	1	0	1	1	5	1	0	0
140	162	2011	0	1	0	0	1	0	0	0	1	1	1	0	1	1	6	1	0	0
141	163	2011	0	1	0	0	0	0	0	0	1	1	1	0	1	1	5	1	0	0
142	164	2011	1	0	0	0	1	0	0	0	1	1	1	0	1	1	6	1	0	0
143	165	2011	1	0	0	0	0	0	0	0	1	1	1	0	1	1	5	1	0	0
144	166	2011	1	0	0	0	1	0	0	0	1	1	1	0	1	1	6	0	0	0
145	167	2011	0	1	0	0	1	0	0	0	1	1	1	0	1	1	6	0	0	0
146	168	2011	1	0	0	0	1	0	0	0	1	1	1	0	1	1	6	1	0	0
147	169	2011	1	0	0	0	0	0	0	0	1	1	1	0	1	1	5	0	0	0
148	170	2011	1	0	0	0	0	0	0	0	1	1	1	0	1	1	5	0	0	0
149	173	2011	1	0	0	0	1	0	0	0	1	1	1	0	1	1	6	0	0	0
150	174	2011	1	0	0	0	1	0	0	0	1	1	1	0	1	1	6	0	0	0
151	175	2011	1	0	0	0	1	0	0	0	1	1	1	0	1	1	6	0	0	0
152	177	2011	1	0	0	0	1	0	0	0	1	1	1	0	1	1	6	0	0	0
153	178	2011	1	0	0	0	1	0	0	0	1	1	1	0	1	1	6	0	0	0
154	179	2011	0	1	0	0	1	0	0	0	1	1	1	0	1	1	6	0	0	0
155	180	2011	1	0	0	0	0	0	0	0	1	1	1	0	1	1	5	1	0	0
156	181	2011	1	0	0	0	0	0	0	0	1	1	1	0	1	1	5	0	0	0
157	182	2011	1	0	0	0	1	0	0	0	1	1	1	0	1	1	6	1	0	0
158	183	2011	1	0	0	0	1	0	0	0	1	1	1	0	1	1	6	1	0	0
159	184	2011	1	0	0	0	1	0	0	0	1	1	1	0	1	1	6	1	0	0
160	185	2011	0	1	0	0	0	0	0	0	1	1	1	0	1	1	5	0	0	0
161	186	2011	1	0	0	0	1	0	0	0	1	1	1	0	1	1	6	1	0	0
162	187	2011	1	0	0	0	0	0	0	0	1	1	1	0	1	1	5	0	0	0
163	188	2011	0	1	0	0	1	0	0	0	0	1	1	0	1	1	5	1	0	0
164	189	2011	0	1	0	0	1	0	0	0	0	1	1	0	1	1	5	1	0	0
165	190	2011	0	1	0	0	0	0	0	0	1	1	1	0	1	1	5	0	0	0
166	191	2011	0	1	0	0	1	0	0	0	1	1	1	0	1	1	6	1	0	0
167	192	2011	1	0	0	0	1	0	0	0	1	1	1	0	1	1	6	0	0	0
168	193	2011	0	1	0	0	1	0	0	0	0	1	1	0	1	1	5	0	0	0
169	194	2011	1	0	0	0	1	0	0	0	1	1	1	0	1	1	6	0	0	0
170	195	2011	1	0	0	0	1	0	0	0	1	1	1	0	1	1	6	1	0	0
171	196	2011	1	0	0	0	1	0	0	0	1	1	1	0	1	1	6	1	0	0
172	197	2011	1	0	0	0	0	0	0	0	1	1	1	0	1	1	5	0	0	0
173	198	2011	1	0	0	0	0	0	0	0	1	1	1	0	1	1	5	0	0	0
174	199	2011	1	0	0	0	1	0	0	0	1	1	1	0	1	1	6	1	0	0
175	200	2011	0	1	0	0	1	0	0	0	1	1	1	0	1	1	6	1	0	0
176	202	2011	0	1	0	0	1	0	0	0	1	1	1	0	1	1	6	1	0	0
177	203	2011	1	0	0	0	1	0	0	0	1	1	1	0	1	1	6	1	0	0
178	206	2011	1	0	0	0	1	0	0	0	1	1	1	0	1	1	6	1	0	0
179	207	2011	0	1	0	0	0	0	0	0	1	1	1	0	1	1	5	0	0	0
180	208	2012	0	1	0	0	0	0	0	0	0	1	1	0	1	1	4	0	0	0
181	209	2012	0	1	0	0	1	0	0	0	0	1	1	0	1	1	5	0	0	0
182	210	2012	0	1	0	0	0	0	0	0	0	1	1	0	1	1	4	0	0	0
183	211	2012	1	0	0	0	1	0	0	0	0	1	1	0	1	1	5	1	0	0
184	213	2012	1	0	0	0	1	0	0	0	1	1	1	0	1	1	6	0	0	0
185	214	2012	1	0	0	0	0	0	0	0	1	1	1	0	1	1	5	1	0	0
186	216	2012	1	0	0	0	1	0	0	0	1	1	1	0	1	1	6	0	0	0
187	217	2012	1	0	0	0	1	0	0	0	0	1	1	0	1	1	5	1	0	0
188	218	2012	0	1	0	0	1	0	0	0	0	1	1	1	1	1	6	0	0	0
189	219	2012	1	0	0	0	1	0	0	0	0	1	1	0	1	1	5	1	0	0
190	220	2012	1	0	0	0	1	0	0	0	1	1	1	0	1	1	6	1	0	0
191	221	2012	1	0	0	0	1	0	0	0	1	1	1	0	1	1	6	1	0	0
192	222	2012	0	1	0	0	1	0	0	0	1	1	1	0	1	1	6	0	0	0
193	223	2012	1	0	0	0	1	0	0	0	1	1	1	0	1	1	6	1	0	0
194	224	2012	0	1	0	0	1	0	1	0	0	1	1	0	1	1	6	1	0	0
195	225	2012	1	0	0	0	1	0	0	0	0	1	1	0	1	1	5	0	0	0
196	226	2012	1	0	0	0	1	0	0	0	0	1	1	0	1	1	5	0	0	0
197	227	2012	0	1	0	0	0	0	0	0	0	1	1	0	1	1	4	0	0	0
198	228	2012	1	0	0	0	1	0	0	0	1	1	1	0	1	1	6	1	0	0
199	230	2012	1	0	0	0	1	0	0	0	1	1	1	0	1	1	6	0	0	0
200	231	2012	1	0	0	0	1	0	0	0	1	1	1	0	1	1	6	0	0	0
201	232	2012	0	1	0	0	1	0	0	0	1	1	1	0	1	1	6	0	0	0
202	233	2012	0	1	0	0	1	0	0	0	0	1	1	0	1	1	5	1	0	0
203	234	2012	1	0	0	0	1	0	0	0	0	1	1	0	1	1	5	0	0	0
204	235	2012	1	0	0	0	1	0	0	0	0	1	1	0	1	1	5	1	0	0
205	236	2012	1	0	0	0	1	0	0	0	1	1	1	0	1	1	6	1	0	0
206	237	2012	1	0	0	0	1	0	0	0	1	1	1	0	1	1	6	1	0	0
207	238	2012	0	1	0	0	1	0	0	0	1	1	1	0	1	1	6	1	0	0
208	239	2012	1	0	0	0	0	0	0	0	1	1	1	0	1	1	5	0	0	0
209	240	2012	0	1	0	0	1	0	0	0	0	1	1	0	1	1	5	1	0	0
210	241	2012	1	0	0	0	1	0	0	0	0	1	1	0	1	1	5	0	0	0
211	242	2013	1	0	0	0	0	0	0	0	0	1	1	0	1	1	4	0	0	0
212	243	2013	1	0	0	0	1	0	0	0	0	1	1	0	1	1	5	1	0	0
213	244	2013	1	0	0	0	1	0	0	0	1	1	1	0	1	1	6	0	0	0
214	247	2013	1	0	0	0	1	0	0	0	1	1	1	0	1	1	6	0	0	0
215	248	2013	1	0	0	0	1	0	0	0	1	1	1	0	1	1	6	0	0	0
216	249	2013	1	0	0	0	0	0	0	0	0	1	1	0	1	1	4	0	0	0
217	250	2013	1	0	0	0	1	0	0	0	0	1	1	0	1	1	5	0	0	0
218	251	2013	1	0	0	0	1	0	0	0	0	1	1	0	1	1	5	0	0	0
219	252	2013	1	0	0	0	0	0	0	0	1	1	1	0	1	1	5	1	0	0
220	254	2013	1	0	0	0	1	0	0	0	1	1	1	0	1	1	6	1	0	0
221	255	2013	0	1	0	0	0	0	0	0	1	1	1	1	1	1	6	0	0	0
222	256	2013	1	0	0	0	1	0	0	0	1	1	1	0	1	1	6	0	0	0
223	257	2013	1	0	0	0	0	0	0	0	1	1	1	0	1	1	5	1	0	0
224	258	2013	0	1	0	0	1	0	0	0	0	1	1	0	1	1	5	0	0	0
225	259	2013	1	0	0	0	1	0	0	0	0	1	1	0	1	1	5	1	0	0
226	260	2013	1	0	0	0	0	0	0	0	1	1	1	0	1	1	5	1	0	0
227	261	2013	0	1	0	0	0	0	0	0	1	1	1	0	1	1	5	1	0	0
228	262	2013	1	0	0	0	1	0	0	0	1	1	1	0	1	1	6	1	0	0
229	263	2013	0	1	0	0	1	0	0	0	0	1	1	0	1	1	5	1	0	0
230	264	2013	1	0	0	0	1	0	0	0	1	1	1	0	1	1	6	0	0	0
231	265	2013	1	0	0	0	0	0	0	0	0	1	1	0	1	1	4	0	0	0
232	266	2013	0	1	0	0	0	0	0	0	0	1	1	0	1	1	4	1	0	0
233	268	2013	1	0	0	0	1	0	0	0	1	1	1	0	1	1	6	1	0	0
234	269	2013	0	1	0	0	0	0	0	0	1	1	1	0	1	1	5	1	0	0
235	270	2013	0	1	0	0	0	0	0	0	1	1	1	0	1	1	5	0	0	0
236	272	2013	1	0	0	0	0	0	0	0	1	1	1	0	1	1	5	0	0	0
237	273	2013	0	1	0	0	1	0	0	0	1	1	1	0	1	1	6	1	0	0
238	274	2013	1	0	0	0	1	0	0	0	0	1	1	0	1	1	5	0	0	0
239	275	2013	0	1	0	0	1	0	0	0	0	1	1	0	1	1	5	1	0	0
240	276	2013	1	0	0	0	0	0	0	0	0	1	1	0	1	1	4	0	0	0
241	277	2013	1	0	0	0	1	0	0	0	1	1	1	0	1	1	6	0	0	0
242	278	2013	1	0	0	0	0	0	0	0	1	1	1	0	1	1	5	1	0	0
243	279	2013	1	0	0	0	1	0	0	0	1	1	1	0	1	1	6	1	0	0
244	280	2013	1	0	0	0	1	0	0	0	1	1	1	0	1	1	6	1	0	0
245	281	2013	0	1	0	0	1	0	0	0	0	1	1	0	1	1	5	1	0	0
246	283	2013	0	1	0	0	1	0	0	0	0	1	1	0	1	1	5	0	0	0
247	284	2013	0	1	0	0	1	0	0	0	0	1	1	0	1	1	5	1	0	0
248	287	2014	1	0	0	0	1	0	0	0	1	1	1	0	1	1	6	1	0	0
249	289	2014	1	0	0	0	0	0	0	0	0	1	1	0	1	1	4	1	0	0
250	291	2014	1	0	0	0	0	0	0	0	0	1	1	0	1	1	4	1	0	0
251	292	2014	1	0	0	0	1	0	0	0	0	1	1	0	1	1	5	1	0	0
252	294	2014	0	1	0	0	0	0	0	0	1	1	1	0	1	1	5	1	0	0
253	295	2014	1	0	0	0	0	0	0	0	1	1	1	0	1	1	5	0	0	0
254	298	2014	1	0	0	0	0	0	0	0	0	1	1	0	1	1	4	0	0	0
255	299	2014	1	0	0	0	1	0	0	0	0	1	0	0	1	1	4	1	0	0
256	300	2014	1	0	0	0	1	0	0	0	0	1	1	0	1	1	5	1	0	0
257	301	2014	1	0	0	0	1	0	0	0	1	1	1	0	1	1	6	1	0	0
258	303	2014	1	0	0	0	0	0	0	0	1	1	1	0	1	1	5	1	0	0
259	307	2014	1	0	0	0	0	0	0	0	0	1	1	0	1	1	4	0	0	0
260	309	2014	0	1	0	0	0	0	0	0	0	1	1	0	1	1	4	0	0	0
261	310	2014	1	0	0	0	0	0	0	0	1	1	1	0	1	1	5	1	0	0
262	312	2014	1	0	0	0	1	0	0	0	1	1	1	0	1	1	6	0	0	0
263	313	2014	1	0	0	0	0	0	0	0	1	1	1	0	1	1	5	1	0	0
264	314	2014	0	1	0	0	0	0	0	0	1	1	1	0	1	1	5	0	0	0
265	316	2014	1	0	0	0	0	0	0	0	0	1	1	0	1	1	4	1	0	0
266	317	2014	1	0	0	0	1	0	0	0	0	1	1	0	1	1	5	1	0	0
267	318	2014	1	0	0	0	1	0	0	0	1	1	1	0	1	1	6	1	0	0
268	322	2014	1	0	0	0	0	0	0	0	1	1	1	0	1	1	5	1	0	0
269	324	2014	0	1	0	0	1	0	0	0	0	1	1	0	1	1	5	0	0	0
270	325	2014	1	0	0	0	0	0	0	0	0	1	1	0	1	1	4	0	0	0
271	326	2014	1	0	0	0	1	0	0	0	1	1	1	0	1	1	6	0	0	0
272	327	2014	1	0	0	0	1	0	0	0	1	1	1	0	1	1	6	0	0	0
273	329	2014	0	1	0	0	1	0	0	0	1	1	1	0	1	1	6	0	0	0
274	330	2014	1	0	0	0	1	0	0	0	1	1	1	0	1	1	6	0	0	0
275	332	2014	1	0	0	0	1	0	0	0	0	1	1	0	1	1	5	0	0	0
276	333	2014	0	1	0	0	0	0	0	0	0	1	1	0	1	1	4	0	0	0
277	334	2014	1	0	0	0	1	0	0	0	1	1	1	0	1	1	6	0	0	0
278	335	2014	1	0	0	0	0	0	0	0	1	1	1	0	1	1	5	0	0	0
279	336	2014	1	0	0	0	0	0	0	0	1	1	1	0	1	1	5	0	0	0
280	337	2014	1	0	0	0	1	0	0	0	1	1	1	0	1	1	6	0	0	0
281	338	2014	1	0	0	0	1	0	0	0	1	1	1	0	1	1	6	0	0	0
282	340	2015	1	0	0	0	0	0	0	0	0	1	1	0	1	1	4	0	0	0
283	341	2015	1	0	0	0	0	0	0	0	0	1	1	0	1	1	4	0	0	0
284	343	2015	1	0	0	0	1	0	0	0	1	1	1	0	1	1	6	0	0	0
285	347	2015	1	0	0	0	1	0	0	0	0	1	1	0	1	1	5	1	0	0
286	348	2015	1	0	0	0	0	0	0	0	0	1	1	0	1	1	4	1	0	0
287	349	2015	1	0	0	0	0	0	0	0	0	1	1	0	1	1	4	1	0	0
288	351	2015	1	0	0	0	0	0	0	0	1	1	1	0	1	1	5	1	0	0
289	352	2015	1	0	0	0	0	0	0	0	1	1	1	0	1	1	5	1	0	0
290	353	2015	0	1	0	0	0	0	0	0	1	1	1	0	1	1	5	0	0	0
291	354	2015	1	0	0	0	1	0	0	0	1	1	1	0	1	1	6	0	0	0
292	355	2015	1	0	0	0	1	0	0	0	0	1	1	0	1	1	5	0	0	0
293	356	2015	0	1	0	0	0	0	0	0	0	1	1	0	1	1	4	0	0	0
294	358	2015	1	0	0	0	1	0	0	0	1	1	1	0	1	1	6	1	0	0
295	359	2015	1	0	0	0	0	0	0	0	1	1	1	0	1	1	5	1	0	0
296	360	2015	1	0	0	0	0	0	0	0	1	1	1	0	1	1	5	0	0	0
297	361	2015	0	1	0	0	0	0	0	0	1	1	1	0	1	1	5	0	0	0
298	362	2015	1	0	0	0	0	0	0	0	1	1	1	0	1	1	5	0	0	0
299	363	2015	1	0	0	0	0	0	0	0	0	1	1	0	1	1	4	0	0	0
300	365	2015	1	0	0	0	0	0	0	0	0	1	1	0	1	1	4	1	0	0
301	366	2015	1	0	0	0	1	0	0	0	1	1	1	0	1	1	6	0	0	0
302	367	2015	0	1	0	0	0	0	0	0	1	1	1	0	1	1	5	0	0	0
303	368	2015	1	0	0	0	1	0	0	0	1	1	1	0	1	1	6	1	0	0
304	371	2015	1	0	0	0	1	0	0	0	0	1	1	0	1	1	5	1	0	0
305	375	2015	1	0	0	0	1	0	0	0	1	1	1	0	1	1	6	0	0	0
306	376	2015	1	0	0	0	1	0	0	0	1	1	1	0	1	1	6	0	0	0
307	377	2015	1	0	0	0	1	0	0	0	1	1	1	0	1	1	6	1	0	0
308	378	2015	0	1	0	0	0	0	0	0	1	1	1	0	1	1	5	0	0	0
309	379	2015	0	1	0	0	0	0	0	0	1	1	1	0	1	1	5	0	1	0
310	383	2015	1	0	0	0	1	0	0	0	1	1	1	0	1	1	6	1	0	0
311	384	2015	1	0	0	0	1	0	0	0	1	1	1	0	1	1	6	1	0	0
312	387	2015	1	0	0	0	0	0	0	0	0	1	1	0	1	1	4	0	0	0
313	388	2015	1	0	0	0	0	0	0	0	1	1	1	0	1	1	5	0	0	0
314	389	2015	1	0	0	0	0	0	0	0	0	1	1	0	1	1	4	0	0	0
315	390	2015	1	0	0	0	0	0	0	0	1	1	1	0	1	1	5	0	0	0
316	391	2015	1	0	0	0	1	0	0	0	1	1	1	0	1	1	6	0	0	0
317	394	2015	1	0	0	0	0	0	0	0	0	1	1	0	1	1	4	0	0	0
318	401	2015	0	1	0	0	1	0	0	0	0	1	1	0	1	1	5	0	0	0
319	402	2015	1	0	0	0	0	0	0	0	1	1	1	0	1	1	5	0	0	0
320	411	2015	1	0	0	0	1	0	0	0	1	1	1	0	1	1	6	1	0	0
321	416	2015	1	0	0	0	0	0	0	0	1	1	1	0	1	1	5	0	0	0
322	417	2015	0	1	0	0	1	0	0	0	1	1	1	0	1	1	6	0	0	0
323	418	2015	1	0	0	0	1	0	0	0	1	1	1	0	1	1	6	1	0	0
324	423	2015	1	0	0	0	1	0	0	0	1	1	1	0	1	1	6	1	0	0
325	426	2015	0	1	0	0	0	0	0	0	0	1	1	1	1	1	5	1	0	0
326	427	2015	1	0	0	0	1	0	0	0	1	1	1	0	1	1	6	1	0	0
327	428	2015	1	0	0	0	0	0	0	0	1	1	1	0	1	1	5	0	0	0
328	429	2015	1	0	0	0	0	0	0	0	1	1	1	0	1	1	5	0	0	0
329	430	2016	1	0	0	0	1	0	0	0	1	1	1	0	1	1	6	1	0	0
330	432	2016	1	0	0	0	1	0	0	0	1	1	1	0	1	1	6	1	0	0
331	437	2016	1	0	0	0	1	0	0	0	1	1	1	0	1	1	6	1	0	0
332	438	2016	1	0	0	0	0	0	0	0	1	1	1	0	1	1	5	0	0	0
333	439	2016	1	0	0	0	1	0	0	0	1	1	1	0	1	1	6	1	0	0
334	440	2016	1	0	0	0	1	0	0	0	1	1	1	0	1	1	6	1	0	0
335	441	2016	0	1	0	0	0	0	0	0	1	1	1	0	1	1	5	0	0	0
336	445	2016	1	0	0	0	1	0	0	0	1	1	1	0	1	1	6	1	0	0
337	446	2016	1	0	0	0	1	0	0	0	1	1	1	0	1	1	6	0	0	0
338	448	2016	1	0	0	0	0	0	0	0	1	1	1	0	1	1	5	0	0	0
339	449	2016	0	1	0	0	1	0	0	0	1	1	1	0	1	1	6	0	0	0
340	451	2016	0	1	0	0	1	0	0	0	1	1	1	0	1	1	6	0	0	0
341	453	2016	1	0	0	0	1	0	0	0	1	1	1	0	1	1	6	0	0	0
342	454	2016	1	0	0	0	0	0	0	0	1	1	1	0	1	1	5	0	0	0
343	455	2016	0	1	0	0	1	0	0	0	1	1	1	0	1	1	6	0	0	0
344	456	2016	1	0	0	0	1	0	0	0	1	1	1	0	1	1	6	0	0	0
345	457	2016	1	0	0	0	0	0	0	0	1	1	1	0	1	1	5	0	0	0
346	458	2016	1	0	0	0	1	0	0	0	1	1	1	0	1	1	6	0	0	0
347	459	2016	1	0	0	0	0	0	0	0	1	1	1	0	1	1	5	0	0	0
348	460	2016	0	1	0	0	0	0	0	0	1	1	1	0	1	1	5	0	0	0
349	461	2016	1	0	0	0	1	0	0	0	1	1	1	0	1	1	6	0	0	0
350	462	2016	1	0	0	0	1	0	0	0	1	1	1	0	1	1	6	0	0	0
351	463	2016	1	0	0	0	1	0	0	0	1	1	1	0	1	1	6	0	0	0
352	464	2016	0	1	0	0	0	0	0	0	1	1	1	0	1	1	5	0	0	0
353	465	2016	1	0	0	0	1	0	0	0	1	1	1	0	1	1	6	1	0	0
354	466	2016	1	0	0	0	1	0	0	0	1	1	1	0	1	1	6	1	0	0
355	467	2016	1	0	0	0	0	0	0	0	1	1	1	0	1	1	5	1	0	0
356	468	2016	0	1	0	0	0	0	0	0	0	1	1	0	1	1	4	0	0	0
357	469	2016	0	1	0	0	1	0	0	0	0	1	1	0	1	1	5	0	0	0
358	470	2016	0	1	0	0	0	0	0	0	0	1	1	0	1	1	4	0	0	0
359	471	2016	1	0	0	0	0	0	0	0	1	1	1	0	1	1	5	1	0	0
360	472	2016	0	1	0	0	1	0	0	0	0	1	1	0	1	1	5	1	0	0
361	473	2016	1	0	0	0	1	0	0	0	1	1	1	0	1	1	6	1	0	0
362	474	2016	1	0	0	0	0	0	0	0	1	1	1	0	1	1	5	1	0	0
363	475	2016	1	0	0	0	0	0	0	0	1	1	1	0	1	1	5	1	0	0
364	476	2016	1	0	0	0	1	0	0	0	1	1	1	0	1	1	6	0	0	0
365	477	2016	1	0	0	0	0	0	0	0	1	1	1	0	1	1	5	0	0	0
366	478	2016	0	1	0	0	0	0	0	0	1	1	1	0	1	1	5	0	0	0
367	479	2016	1	0	0	0	1	0	0	0	1	1	1	0	1	1	6	1	0	0
368	480	2016	1	0	0	0	1	0	0	0	0	1	1	0	1	1	5	0	0	0
369	481	2017	1	0	0	0	1	0	0	0	1	1	1	0	1	1	6	1	0	0
370	482	2017	0	1	0	0	0	0	0	0	0	1	1	0	1	1	4	0	0	0
371	483	2017	1	0	0	0	1	0	0	0	1	1	1	0	1	1	6	1	0	0
372	484	2017	0	1	0	0	1	0	0	0	1	1	1	0	1	1	6	0	0	0
373	485	2017	1	0	0	0	0	0	0	0	1	1	1	0	1	1	5	0	0	0
374	486	2017	1	0	0	0	1	0	0	0	1	1	1	0	1	1	6	1	0	0
375	487	2017	0	1	0	0	0	0	0	0	0	1	1	0	1	1	4	0	0	0
376	488	2017	1	0	0	0	1	0	0	0	1	1	1	0	1	1	6	0	0	0
377	489	2017	1	0	0	0	1	0	0	0	1	1	1	0	1	1	6	0	0	0
378	490	2017	0	1	0	0	1	0	0	0	0	1	1	0	1	1	5	0	0	0
379	491	2017	0	1	0	0	1	0	0	0	1	1	1	0	1	1	6	0	0	0
380	492	2017	1	0	0	0	1	0	0	0	1	1	1	0	1	1	6	0	0	0
381	493	2017	1	0	0	0	1	0	0	0	1	1	1	0	1	1	6	0	0	0
382	494	2017	1	0	0	0	1	0	0	0	1	1	1	0	1	1	6	0	0	0
383	495	2017	1	0	0	0	1	0	0	0	1	1	1	0	1	1	6	1	0	0
384	496	2017	1	0	0	0	0	0	0	0	1	1	1	0	1	1	5	1	0	0
385	497	2017	1	0	0	0	1	0	0	0	1	1	1	0	1	1	6	0	0	0
386	498	2017	1	0	0	0	0	0	0	0	1	1	1	0	1	1	5	0	0	0
387	499	2017	1	0	0	0	1	0	0	0	1	1	1	0	1	1	6	1	0	0
388	500	2017	1	0	0	0	0	0	0	0	1	1	1	0	1	1	5	0	0	0
389	501	2017	1	0	0	0	1	0	0	0	1	1	1	0	1	1	6	0	0	0
390	502	2017	1	0	0	0	1	0	0	0	1	1	1	0	1	1	6	1	0	0
391	503	2017	1	0	0	0	0	0	0	0	1	1	1	0	1	1	5	1	0	0
392	504	2017	1	0	0	0	1	0	0	0	1	1	1	0	1	1	6	1	0	0
393	505	2017	1	0	0	0	0	0	0	0	1	1	1	0	1	1	5	0	0	0
394	506	2017	0	1	0	0	1	0	0	0	1	1	1	0	1	1	6	0	0	0
395	508	2017	1	0	0	0	1	0	0	0	1	1	1	0	1	1	6	0	0	0
396	509	2017	1	0	0	0	1	0	0	0	1	1	1	0	1	1	6	0	0	0
397	510	2017	0	1	0	0	0	0	0	0	0	1	1	0	1	1	4	0	0	0
398	511	2017	0	1	0	0	0	0	0	0	0	1	1	0	1	1	4	0	0	0
399	512	2017	1	0	0	0	0	0	0	0	1	1	1	0	1	1	5	0	0	0
400	513	2017	1	0	0	0	0	0	0	0	1	1	1	0	1	1	5	0	0	0
401	514	2017	0	1	0	0	0	0	0	0	0	1	1	0	1	1	4	0	0	0
402	515	2017	1	0	0	0	1	0	0	0	1	1	1	0	1	1	6	0	0	0
403	516	2017	1	0	0	0	1	0	0	0	1	1	1	0	1	1	6	0	0	0
404	517	2017	0	1	0	0	1	0	0	0	1	1	1	0	1	1	6	0	0	0
405	518	2017	1	0	0	0	0	0	0	0	1	1	1	0	1	1	5	0	0	0
406	519	2017	0	1	0	0	0	0	0	0	0	1	1	0	1	1	4	0	0	0
407	520	2017	0	1	0	0	0	0	0	0	0	1	1	0	1	1	4	0	0	0
408	521	2017	1	0	0	0	1	0	0	0	1	1	1	0	1	1	6	0	0	0
409	522	2017	1	0	0	0	0	0	0	0	1	1	1	0	1	1	5	0	0	0
410	523	2017	1	0	0	0	1	0	0	0	1	1	1	0	1	1	6	0	0	0
411	524	2018	0	1	0	0	0	0	0	0	0	1	1	0	1	1	4	0	0	0
412	525	2018	1	0	0	0	0	0	0	0	1	1	1	0	1	1	5	0	0	0
413	526	2018	1	0	0	0	1	0	0	0	1	1	1	0	1	1	6	0	0	0
414	527	2018	1	0	0	0	1	0	0	0	1	1	1	0	1	1	6	0	0	0
415	529	2018	0	1	0	0	0	0	0	0	0	1	1	0	1	1	4	0	0	0
416	530	2018	0	1	0	0	0	0	0	0	0	1	1	0	1	1	4	0	0	0
417	531	2018	1	0	0	0	1	0	0	0	1	1	1	0	1	1	6	0	0	0
418	532	2018	1	0	0	0	0	0	0	0	1	1	1	0	1	1	5	0	0	0
419	533	2018	1	0	0	0	1	0	0	0	1	1	1	0	1	1	6	0	0	0
420	534	2018	1	0	0	0	0	0	0	0	1	1	1	0	1	1	5	0	0	0
421	536	2018	1	0	0	0	1	0	0	0	1	1	1	0	1	1	6	1	0	0
422	537	2018	0	1	0	0	0	0	0	0	1	1	1	0	1	1	5	1	0	0
423	538	2018	0	1	0	0	0	0	0	0	0	1	1	0	1	1	4	0	0	0
424	539	2018	0	1	0	0	0	0	0	0	1	1	1	0	1	1	5	0	0	0
425	540	2018	1	0	0	0	1	0	0	0	1	1	1	0	1	1	6	0	0	0
426	541	2018	0	1	0	0	0	0	0	0	1	1	1	0	1	1	5	1	0	0
427	542	2018	1	0	0	0	1	0	0	0	1	1	1	0	1	1	6	0	0	0
428	543	2018	1	0	0	0	1	0	0	0	1	1	1	0	1	1	6	0	0	0
429	544	2018	0	1	0	0	0	0	0	0	1	1	1	0	1	1	5	0	0	0
430	545	2018	0	1	0	0	0	0	0	0	0	1	1	0	1	1	4	0	0	0
431	547	2018	1	0	0	0	0	0	0	0	1	1	1	0	1	1	5	0	0	0
432	548	2018	1	0	0	0	1	0	0	0	1	1	1	0	1	1	6	0	0	0
433	549	2018	1	0	0	0	0	0	0	0	1	1	1	0	1	1	5	0	0	0
434	550	2018	1	0	0	0	0	0	0	0	1	1	1	0	1	1	5	0	0	0
435	551	2018	1	0	0	0	0	0	0	0	1	1	1	0	1	1	5	0	0	0
436	552	2018	0	1	0	0	0	0	0	0	0	1	1	0	1	1	4	0	0	0
437	553	2018	1	0	0	0	0	0	0	0	1	1	1	0	1	1	5	1	0	0
438	554	2018	1	0	0	0	1	0	0	0	1	1	1	0	1	1	6	1	0	0
439	555	2018	1	0	0	0	0	0	0	0	1	1	1	0	1	1	5	1	0	0
440	556	2018	1	0	0	0	0	0	0	0	1	1	1	0	1	1	5	1	0	0
441	557	2018	1	0	0	0	0	0	0	0	1	1	1	0	1	1	5	0	0	0
442	558	2018	1	0	0	0	1	0	0	0	1	1	1	0	1	1	6	1	0	0
443	559	2018	1	0	0	0	1	0	0	0	1	1	1	0	1	1	6	0	0	0
444	560	2018	1	0	0	0	1	0	0	0	0	1	1	0	1	1	5	0	0	0
445	561	2018	1	0	0	0	1	0	0	0	1	1	1	0	1	1	6	1	0	0
446	562	2018	1	0	0	0	1	0	0	0	1	1	1	0	1	1	6	1	0	0
447	563	2018	1	0	0	0	1	0	0	0	1	1	1	0	1	1	6	1	0	0
448	564	2018	1	0	0	0	1	0	0	0	1	1	1	0	1	1	6	0	0	0
449	565	2018	1	0	0	0	1	0	0	0	1	1	1	0	1	1	6	1	0	0
450	566	2019	0	1	0	0	1	0	0	0	0	1	1	0	1	1	5	0	0	0
451	567	2019	1	0	0	0	0	0	0	0	1	1	1	0	1	1	5	0	0	0
452	568	2019	1	0	0	0	1	0	0	0	0	1	1	0	1	1	5	0	0	0
453	569	2019	0	1	0	0	0	0	0	0	0	1	1	0	1	1	4	0	0	0
454	570	2019	1	0	0	0	1	0	0	0	1	1	1	0	1	1	6	1	0	0
455	571	2019	1	0	0	0	0	0	0	0	1	1	1	0	1	1	5	1	0	0
456	572	2019	1	0	0	0	1	0	0	0	1	1	1	0	1	1	6	1	0	0
457	573	2019	1	0	0	0	0	0	0	0	1	1	1	0	1	1	5	0	0	0
458	574	2019	1	0	0	0	0	0	0	0	1	1	1	0	1	1	5	1	0	0
459	575	2019	1	0	0	0	1	0	0	0	1	1	1	0	1	1	6	1	0	0
460	576	2019	1	0	0	0	0	0	0	0	0	1	1	0	1	1	4	0	0	0
461	577	2019	0	1	0	0	0	0	0	0	1	1	1	0	1	1	5	0	0	0
462	578	2019	0	1	0	0	1	0	0	0	0	1	1	0	1	1	5	0	0	0
463	579	2019	1	0	0	0	1	0	0	0	1	1	1	0	1	1	6	0	0	0
464	580	2019	1	0	0	0	0	0	0	0	1	1	1	0	1	1	5	0	0	0
465	581	2019	1	0	0	0	1	0	0	0	1	1	1	0	1	1	6	0	0	0
466	582	2019	0	1	0	0	0	0	0	0	1	1	1	0	1	1	5	0	0	0
467	583	2019	1	0	0	0	1	0	0	0	0	1	1	0	1	1	5	0	0	0
468	584	2019	0	1	0	0	0	0	0	0	0	1	1	0	1	1	4	0	0	0
469	585	2019	1	0	0	0	1	0	0	0	1	1	1	0	1	1	6	0	0	0
470	586	2019	0	1	0	0	1	0	0	0	1	1	1	0	1	1	6	0	0	0
471	587	2019	0	1	0	0	0	0	0	0	0	1	1	0	1	1	4	0	0	0
472	588	2019	1	0	0	0	1	0	0	0	1	1	1	0	1	1	6	0	0	0
473	589	2019	0	1	0	0	0	0	0	0	0	1	1	0	1	1	4	0	0	0
474	590	2019	0	1	0	0	0	0	0	0	0	1	1	0	1	1	4	0	0	0
475	591	2019	1	0	0	0	0	0	0	0	0	1	1	0	1	1	4	0	0	0
476	592	2019	1	0	0	0	0	0	0	0	0	1	1	0	1	1	4	0	0	0
477	594	2019	1	0	0	0	0	0	0	0	1	1	1	0	1	1	5	0	0	0
478	595	2019	1	0	0	0	1	0	0	0	1	1	1	0	1	1	6	1	0	0
479	596	2019	0	1	0	0	1	0	0	0	1	1	1	0	1	1	6	1	0	0
480	597	2019	1	0	0	0	0	0	0	0	1	1	1	0	1	1	5	1	0	0
481	598	2019	1	0	0	0	1	0	0	0	1	1	1	0	1	1	6	0	0	0
482	599	2019	0	1	0	0	1	0	0	0	0	1	1	0	1	1	5	0	0	0
483	600	2019	1	0	0	0	0	0	0	0	1	1	1	0	1	1	5	0	0	0
484	601	2019	0	1	0	0	0	0	0	0	0	1	1	0	1	1	4	1	0	0
485	602	2020	1	0	0	0	1	0	0	0	1	1	1	0	1	1	6	0	0	0
486	603	2020	1	0	0	0	0	0	0	0	1	1	1	0	1	1	5	1	0	0
487	604	2020	1	0	0	0	1	0	0	0	1	1	1	0	1	1	6	1	0	0
488	605	2020	1	0	0	0	1	0	0	0	1	1	1	0	1	1	6	0	0	0
489	606	2020	1	0	0	0	0	0	0	0	1	1	1	0	1	1	5	1	0	0
490	607	2020	1	0	0	0	1	0	0	0	1	1	1	0	1	1	6	1	0	0
491	608	2020	0	1	0	0	0	0	0	0	0	1	1	0	1	1	4	1	0	0
492	609	2020	1	0	0	0	0	0	0	0	1	1	1	0	1	1	5	0	0	0
493	610	2020	1	0	0	0	1	0	0	0	1	1	1	0	1	1	6	1	0	0
494	611	2020	1	0	0	0	1	0	0	0	1	1	1	0	1	1	6	1	0	0
495	612	2020	0	1	0	0	1	0	0	0	0	1	1	0	1	1	5	1	0	0
496	613	2020	1	0	0	0	0	0	0	0	1	1	1	0	1	1	5	0	0	0
497	614	2020	0	1	0	0	1	0	0	0	1	1	1	0	1	1	6	1	0	0
498	615	2020	1	0	0	0	1	0	0	0	1	1	1	0	1	1	6	1	0	0
499	616	2020	0	1	0	0	0	0	0	0	1	1	1	0	1	1	5	0	0	0
500	617	2020	1	0	0	0	0	0	0	0	1	1	1	0	1	1	5	1	0	0
501	618	2020	1	0	0	0	1	0	0	0	1	1	1	0	1	1	6	0	0	0
502	619	2020	0	1	0	0	1	0	0	0	0	1	1	0	1	1	5	1	0	0
503	620	2020	1	0	0	0	0	0	0	0	1	1	1	0	1	1	5	1	0	0
504	621	2020	1	0	0	0	0	0	0	0	1	1	1	0	1	1	5	1	0	0
505	622	2020	1	0	0	0	1	0	0	0	1	1	1	0	1	1	6	1	0	0
506	623	2020	1	0	0	0	0	0	0	0	1	1	1	0	1	1	5	0	0	0
507	624	2020	1	0	0	0	0	0	0	0	1	1	1	0	1	1	5	0	0	0
508	625	2020	1	0	0	0	1	0	0	0	1	1	1	0	1	1	6	0	0	0
509	626	2020	1	0	0	0	0	0	0	0	1	1	1	0	1	1	5	0	0	0
510	627	2020	1	0	0	0	0	0	0	0	1	1	1	0	1	1	5	0	0	0
511	628	2020	1	0	0	0	1	0	0	0	1	1	1	0	1	1	6	1	0	0
512	629	2020	0	1	0	0	0	0	0	0	0	1	1	0	1	1	4	0	0	0
513	630	2020	1	0	0	0	0	0	0	0	1	1	1	0	1	1	5	1	0	0
514	631	2020	0	1	0	0	0	0	0	0	0	1	1	0	1	1	4	1	0	0
515	633	2020	1	0	0	0	0	0	0	0	1	1	1	0	1	1	5	1	0	0
516	634	2020	1	0	0	0	0	0	0	0	1	1	1	0	1	1	5	0	0	0
517	635	2020	1	0	0	0	0	0	0	0	1	1	1	0	1	1	5	0	0	0
518	636	2020	1	0	0	0	0	0	0	0	1	1	1	0	1	1	5	0	0	0
519	637	2020	1	0	0	0	0	0	0	0	1	1	1	0	1	1	5	0	0	0
520	638	2020	1	0	0	0	0	0	0	0	1	1	1	0	1	1	5	0	0	0
521	639	2020	0	1	0	0	0	0	0	0	0	1	1	0	1	1	4	1	0	0
522	640	2020	1	0	0	0	1	0	0	0	1	1	1	0	1	1	6	1	0	0
523	641	2020	1	0	0	0	0	0	0	0	1	1	1	0	1	1	5	1	0	0
524	642	2020	0	1	0	0	0	0	0	0	1	1	1	0	1	1	5	0	1	0
525	643	2020	0	1	0	0	0	0	0	0	1	1	1	0	1	1	5	1	0	0
526	644	2020	0	1	0	0	0	0	0	0	1	1	1	0	1	1	5	1	0	0
527	645	2020	1	0	0	0	0	0	0	0	1	1	1	0	1	1	5	1	0	0
528	646	2020	1	0	0	0	0	0	0	0	1	1	1	0	1	1	5	0	0	0
529	647	2020	1	0	0	0	0	0	0	0	1	1	1	0	1	1	5	0	0	0
530	648	2020	1	0	0	0	1	0	0	0	1	1	1	0	1	1	6	0	0	0
531	650	2021	1	0	0	0	1	0	0	0	1	1	1	0	1	1	6	0	0	0
532	651	2021	1	0	0	0	0	0	0	0	1	1	1	0	1	1	5	0	0	0
533	652	2021	1	0	0	0	0	0	0	0	1	1	1	0	1	1	5	0	0	0
534	653	2021	0	1	0	0	0	0	0	0	1	1	1	0	1	1	5	0	0	0
535	654	2021	0	1	0	0	1	0	0	0	0	1	1	0	1	1	5	0	0	0
536	655	2021	0	1	0	0	0	0	0	0	1	1	1	0	1	1	5	0	0	0
537	656	2021	0	1	0	0	1	0	0	0	0	1	1	0	1	1	5	0	0	0
538	657	2021	0	1	0	0	0	0	0	0	1	1	1	0	1	1	5	1	0	0
539	658	2021	1	0	0	0	0	0	0	0	1	1	1	0	1	1	5	0	0	0
540	659	2021	1	0	0	0	0	0	0	0	1	1	1	0	1	1	5	0	0	0
541	660	2021	1	0	0	0	0	0	0	0	1	1	1	0	1	1	5	0	0	0
542	661	2021	0	1	0	0	0	0	0	0	0	1	1	0	1	1	4	0	0	0
543	662	2021	1	0	0	0	1	0	0	0	1	1	1	0	1	1	6	0	0	0
544	663	2021	0	1	0	0	0	0	0	0	1	1	1	0	1	1	5	0	0	0
545	664	2021	1	0	0	0	1	0	0	0	1	1	1	0	1	1	6	1	0	0
546	665	2021	1	0	0	0	0	0	0	0	1	1	1	0	1	1	5	0	0	0
547	666	2021	1	0	0	0	0	0	0	0	1	1	1	0	1	1	5	1	0	0
548	667	2021	0	1	0	0	0	0	1	0	0	1	1	0	1	1	5	1	0	0
549	669	2021	0	1	0	0	0	0	0	0	0	1	1	0	1	1	4	0	0	0
550	674	2021	1	0	0	0	1	0	0	0	1	1	1	0	1	1	6	1	0	0
551	676	2021	1	0	0	0	0	0	0	0	1	1	1	0	1	1	5	0	0	0
552	678	2021	0	1	0	0	0	0	0	0	1	1	1	0	1	1	5	1	0	0
553	681	2021	1	0	0	0	1	0	0	0	0	1	1	0	1	1	5	1	0	0
554	682	2022	1	0	0	0	1	0	0	0	1	1	1	0	1	1	6	0	0	0
555	683	2022	1	0	0	0	0	0	0	0	1	1	1	0	1	1	5	0	0	0
556	684	2022	0	1	0	0	0	0	0	0	1	1	1	0	1	1	5	1	0	0
557	685	2022	1	0	0	0	0	0	0	0	1	1	1	0	1	1	5	1	0	0
558	686	2022	1	0	0	0	0	0	0	0	1	1	1	0	1	1	5	0	0	0
559	687	2022	0	1	0	0	1	0	0	0	0	1	1	0	1	1	5	0	0	0
560	688	2022	1	0	0	0	0	0	0	0	1	1	1	0	1	1	5	0	0	0
561	689	2022	0	1	0	0	1	0	0	0	0	1	1	0	1	1	5	1	0	0
562	690	2022	1	0	0	0	1	0	0	0	1	1	1	0	1	1	6	1	0	0
563	691	2022	0	1	0	0	0	0	0	0	0	1	1	0	1	1	4	1	0	0
564	692	2022	0	1	0	0	0	0	0	0	1	1	1	1	1	1	6	0	0	0
565	695	2022	1	0	0	0	0	0	0	0	1	1	1	0	1	1	5	1	0	0
566	696	2022	1	0	0	0	0	0	0	0	1	1	1	0	1	1	5	1	0	0
567	697	2022	1	0	0	0	1	0	0	0	1	1	1	0	1	1	6	1	0	0
568	698	2022	0	1	0	0	0	0	0	0	0	1	1	0	1	1	4	0	0	0
569	699	2022	0	1	0	0	1	0	0	0	1	1	1	0	1	1	6	1	0	0
570	700	2022	1	0	0	0	1	0	0	0	1	1	1	0	1	1	6	0	0	0
571	701	2022	1	0	0	0	1	0	0	0	1	1	1	0	1	1	6	0	0	0
572	703	2022	1	0	0	0	0	0	0	0	1	1	1	0	1	1	5	1	0	0
573	704	2022	1	0	0	0	0	0	0	0	1	1	1	0	1	1	5	0	0	0
574	706	2022	0	1	0	0	0	0	0	0	1	1	1	0	1	1	5	1	0	0
575	708	2022	0	1	0	0	0	0	0	0	0	1	1	0	1	1	4	0	0	0
576	709	2022	0	1	0	0	0	0	0	0	0	1	1	0	1	1	4	0	0	0
577	710	2022	0	1	0	0	0	0	0	0	0	1	1	0	1	1	4	0	0	0
Total (positive strains)	577		388	189	0	0	316	0	2	0	443	577	571	5	577	577	0	210	2	0

## Sheet: Table S2. Data by year
Supp. Table 2. QAC resistance genes distribution among ESBL-producing E. coli between 2002 and 2022.
Year of isolation	non-ST131	ST131	ESBL-EC isolates	qacEΔ1	qacE	qacF/H/I	qacG	emrE	mdfA	sugE (c)	sugE (p)	ydgE	ydgF	oqxA	oqxB	int1	int2	int3
2002	5	0	5	4	0	0	0	4	5	5	0	5	5	0	0	0	0	0
2003	8	0	8	7	0	0	0	8	8	8	0	8	8	0	0	0	0	0
2004	1	0	1	0	0	0	0	1	1	1	0	1	1	0	0	0	0	0
2005	2	1	3	2	0	0	0	2	3	3	0	3	3	0	0	1	0	0
2006	7	4	11	9	0	0	0	9	11	8	0	11	11	0	0	2	0	0
2007	5	10	15	8	0	0	0	13	15	15	0	15	15	0	0	0	0	0
2008	12	18	30	19	0	0	0	25	30	30	0	30	30	0	0	6	0	0
2009	5	27	32	22	0	0	0	30	32	30	0	32	32	0	0	15	0	0
2010	15	18	33	17	0	0	0	29	33	33	1	33	33	0	0	10	0	0
2011	13	28	41	28	0	0	0	38	41	41	0	41	41	0	0	21	0	0
2012	11	20	31	26	0	1	0	15	31	31	1	31	31	0	0	15	0	0
2013	12	25	37	23	0	0	0	21	37	37	1	37	37	0	0	19	0	0
2014	6	28	34	17	0	0	0	20	34	33	0	34	34	0	0	15	0	0
2015	9	38	47	20	0	0	0	32	47	47	1	47	47	0	0	18	1	0
2016	11	29	40	24	0	0	0	35	40	40	0	40	40	0	0	15	0	0
2017	12	30	42	25	0	0	0	34	42	42	0	42	42	0	0	9	0	0
2018	10	29	39	18	0	0	0	32	39	39	0	39	39	0	0	12	0	0
2019	13	22	35	16	0	0	0	21	35	35	0	35	35	0	0	9	0	0
2020	11	35	46	16	0	0	0	40	46	46	0	46	46	0	0	25	1	0
2021	10	14	23	7	0	1	0	17	23	23	0	23	23	0	0	7	0	0
2022	12	15	24	8	0	0	0	17	24	24	1	24	24	0	0	11	0	0
Total	190	391	577	316	0	2	0	443	577	571	5	577	577	0	0	210	2	0

## Sheet: Table S3. Spearman correlation
Suppl. Table 3. Spearman correlation coefficients (rho) between QAC resistance genes, sequence type groups, phylogenetic groups, β-lactamase and PMQR genes detected in ESBL-EC isolates from LRT. * represent statistically significant correlations at the 0.05 level and ** at the 0.01 level.
			QAC resistance genes					Integrons		Sequence type groups		β-lactamase genes
			qacEΔ1	qacF/H/I	emrE	sugE (c)	sugE (p)	int1	int2	ST131	non-ST131	blaCTX-M1	blaCTX-M2	blaCTX-M9	blaTEM	blaSHV
QAC resistance genes	qacEΔ1	Correlation Coefficient	1	-0.00564742	,086*	0.00981582	-0.0277372	,152**	-0.064894	,130**	-,130**	-,122**	0.0535991	,120**	-,112**	0.0248451
		Sig. (2-tailed)		0.892325	0.0397154	0.813993	0.50608	0.000249705	0.119454	0.00176776	0.00176776	0.00335112	0.198573	0.00392337	0.00732667	0.551445
		N	577	577	577	577	577	577	577	577	577	577	577	577	577	577
	qacF/H/I	Correlation Coefficient	-0.00564742	1	-,107**	0.00604559	-0.00551402	0.0779659	-0.00347826	-,085*	,085*	-0.0380828	-0.00347826	0.0523412	0.057863	-0.00822184
		Sig. (2-tailed)	0.892325		0.00994638	0.884785	0.894854	0.061263	0.933558	0.0424551	0.0424551	0.361176	0.933558	0.209329	0.165117	0.843772
		N	577	577	577	577	577	577	577	577	577	577	577	577	577	577
	emrE	Correlation Coefficient	,086*	-,107**	1	-0.0159176	-0.0371457	0.0577478	0.0324363	,368**	-,368**	,160**	-0.0373986	-,104*	-0.022354	-0.0433818
		Sig. (2-tailed)	0.0397154	0.00994638		0.702796	0.373121	0.165962	0.436768	5.70495e-20	5.70495e-20	0.000116754	0.369873	0.0124611	0.592053	0.298202
		N	577	577	577	577	577	577	577	577	577	577	577	577	577	577
	sugE (c)	Correlation Coefficient	0.00981582	0.00604559	-0.0159176	1	0.00958395	0.00652333	0.00604559	0.0376646	-0.0376646	0.0255181	0.00604559	-0.0452893	-0.0322209	0.0142904
		Sig. (2-tailed)	0.813993	0.884785	0.702796		0.818309	0.875751	0.884785	0.366476	0.366476	0.540713	0.884785	0.277441	0.439821	0.731944
		N	577	577	577	577	577	577	577	577	577	577	577	577	577	577
	sugE (p)	Correlation Coefficient	-0.0277372	-0.00551402	-0.0371457	0.00958395	1	0.00700499	-0.00551402	-,134**	,134**	-0.0381133	-0.00551402	-0.0420293	-0.0204851	-0.0130339
		Sig. (2-tailed)	0.50608	0.894854	0.373121	0.818309		0.86666	0.894854	0.00125807	0.00125807	0.36079	0.894854	0.313534	0.623389	0.754721
		N	577	577	577	577	577	577	577	577	577	577	577	577	577	577
Integrons	int1	Correlation Coefficient	,152**	0.0779659	0.0577478	0.00652333	0.00700499	1	-0.0446126	,121**	-,121**	,198**	0.0779659	-,215**	0.0432207	-0.0527729
		Sig. (2-tailed)	0.000249705	0.061263	0.165962	0.875751	0.86666		0.284691	0.00355751	0.00355751	1.72378e-06	0.061263	1.88673e-07	0.300001	0.205592
		N	577	577	577	577	577	577	577	577	577	577	577	577	577	577
	int2	Correlation Coefficient	-0.064894	-0.00347826	0.0324363	0.00604559	-0.00551402	-0.0446126	1	-,085*	,085*	-,108**	-0.00347826	-0.0265122	0.057863	,207**
		Sig. (2-tailed)	0.119454	0.933558	0.436768	0.884785	0.894854	0.284691		0.0424551	0.0424551	0.00923722	0.933558	0.525053	0.165117	5.00221e-07
		N	577	577	577	577	577	577	577	577	577	577	577	577	577	577
Sequence type groups	ST131	Correlation Coefficient	,130**	-,085*	,368**	0.0376646	-,134**	,121**	-,085*	1	-1,000**	,139**	-,085*	-0.0219912	-0.0716414	-,173**
		Sig. (2-tailed)	0.00176776	0.0424551	5.70495e-20	0.366476	0.00125807	0.00355751	0.0424551			0.000845008	0.0424551	0.598078	0.0855482	3.02259e-05
		N	577	577	577	577	577	577	577	577	577	577	577	577	577	577
	non-ST131	Correlation Coefficient	-,130**	,085*	-,368**	-0.0376646	,134**	-,121**	,085*	-1,000**	1	-,139**	,085*	0.0219912	0.0716414	,173**
		Sig. (2-tailed)	0.00176776	0.0424551	5.70495e-20	0.366476	0.00125807	0.00355751	0.0424551			0.000845008	0.0424551	0.598078	0.0855482	3.02259e-05
		N	577	577	577	577	577	577	577	577	577	577	577	577	577	577
β-lactamase genes	blaCTX-M1	Correlation Coefficient	-,122**	-0.0380828	,160**	0.0255181	-0.0381133	,198**	-,108**	,139**	-,139**	1	-,108**	-,825**	-0.00612223	-,196**
		Sig. (2-tailed)	0.00335112	0.361176	0.000116754	0.540713	0.36079	1.72378e-06	0.00923722	0.000845008	0.000845008		0.00923722	6.92876e-145	0.883334	2.19473e-06
		N	577	577	577	577	577	577	577	577	577	577	577	577	577	577
	blaCTX-M2	Correlation Coefficient	0.0535991	-0.00347826	-0.0373986	0.00604559	-0.00551402	0.0779659	-0.00347826	-,085*	,085*	-,108**	1	-0.0265122	-0.00112455	-0.00822184
		Sig. (2-tailed)	0.198573	0.933558	0.369873	0.884785	0.894854	0.061263	0.933558	0.0424551	0.0424551	0.00923722		0.525053	0.978496	0.843772
		N	577	577	577	577	577	577	577	577	577	577	577	577	577	577
	blaCTX-M9	Correlation Coefficient	,120**	0.0523412	-,104*	-0.0452893	-0.0420293	-,215**	-0.0265122	-0.0219912	0.0219912	-,825**	-0.0265122	1	0.00533414	-0.0287796
		Sig. (2-tailed)	0.00392337	0.209329	0.0124611	0.277441	0.313534	1.88673e-07	0.525053	0.598078	0.598078	6.92876e-145	0.525053		0.898265	0.490223
		N	577	577	577	577	577	577	577	577	577	577	577	577	577	577
	blaTEM	Correlation Coefficient	-,112**	0.057863	-0.022354	-0.0322209	-0.0204851	0.0432207	0.057863	-0.0716414	0.0716414	-0.00612223	-0.00112455	0.00533414	1	0.0100176
		Sig. (2-tailed)	0.00732667	0.165117	0.592053	0.439821	0.623389	0.300001	0.165117	0.0855482	0.0855482	0.883334	0.978496	0.898265		0.810241
		N	577	577	577	577	577	577	577	577	577	577	577	577	577	577
	blaSHV	Correlation Coefficient	0.0248451	-0.00822184	-0.0433818	0.0142904	-0.0130339	-0.0527729	,207**	-,173**	,173**	-,196**	-0.00822184	-0.0287796	0.0100176	1
		Sig. (2-tailed)	0.551445	0.843772	0.298202	0.731944	0.754721	0.205592	5.00221e-07	3.02259e-05	3.02259e-05	2.19473e-06	0.843772	0.490223	0.810241
		N	577	577	577	577	577	577	577	577	577	577	577	577	577	577
